# Supplementary material for: Utilizing Multi-omics analysis to elucidate the role of mitochondrial gene defects in Gastric cancer progression
Source: PLoS One. 2025 Jun 9;20(6):e0325520. doi: 10.1371/journal.pone.0325520 (PMC12148105; doi:10.1371/journal.pone.0325520)
Supplement: S1 File — (ZIP) [file pone.0325520.s003.zip]

Archive with 4 entries (3 files):
- S1File Raw data of qRT-PCR and Cell experiments/
- S1File Raw data of qRT-PCR and Cell experiments/dusp1 Statistical process.xlsx
- S1File Raw data of qRT-PCR and Cell experiments/Statistics of plate cloning experiments.xlsx
- S1File Raw data of qRT-PCR and Cell experiments/Statistics of transwell.xlsx
