# Supplementary material for: Utilizing Multi-omics analysis to elucidate the role of mitochondrial gene defects in Gastric cancer progression
Source: PLoS One. 2025 Jun 9;20(6):e0325520. doi: 10.1371/journal.pone.0325520 (PMC12148105; doi:10.1371/journal.pone.0325520)
Supplement: S1 File — (ZIP) [file pone.0325520.s003.zip › S1File Raw data of qRT-PCR and Cell experiments/dusp1 Statistical process.xlsx]

## Sheet: Sheet1
Fluorescent PCR results
Internal reference			Target gene			Results
Reference gene sample group names	Wells	Ct value	Group name of target gene samples	Wells	Ct value	△Ct	△△Ct	-	2-△△Ct
DMSO1		19.5165			31.2017	11.6852	0	0	1
		19.0132			31.2553	12.2421	0.556903	-0.556903	0.67976
		19.1453			30.6093	11.464	-0.221208	0.221208	1.16571
DMSO2		19.7511			31.3553	11.6042	-0.081021	0.081021	1.05777
		19.4044			31.2199	11.8154	0.130217	-0.130217	0.913694
		19.5214			31.5018	11.9805	0.295274	-0.295274	0.814918
DMSO3						0	-11.6852	11.6852	3293.05
		20.3489			30.0462	9.69731	-1.98789	1.98789	3.96658
		20.0729			30.6901	10.6172	-1.068	1.068	2.09652
A9-1		19.702			31.1922	11.4902	-0.195056	0.195056	1.14477
		17.9945			28.6295	10.635	-1.05026	1.05026	2.0709
		17.4715			29.1759	11.7044	0.019196	-0.019196	0.986782
A9-2		17.6927			26.9571	9.26434	-2.42087	2.42087	5.35493
						0	-11.6852	11.6852	3293.05
		18.0066			31.8879	13.8812	2.19602	-2.19602	0.218238
A9-3		17.5845			31.9476	14.3631	2.67792	-2.67792	0.156267
		16.3672			31.7133	15.3461	3.66091	-3.66091	0.0790602
		18.121			31.8607	13.7396	2.05442	-2.05442	0.240746
CAO1		17.6976			30.5697	12.8721	1.18689	-1.18689	0.439247
		17.7832			31.4274	13.6441	1.95894	-1.95894	0.257218
CAO2
CAO3
