# Supplementary material for: Utilizing Multi-omics analysis to elucidate the role of mitochondrial gene defects in Gastric cancer progression
Source: PLoS One. 2025 Jun 9;20(6):e0325520. doi: 10.1371/journal.pone.0325520 (PMC12148105; doi:10.1371/journal.pone.0325520)
Supplement: S1 File — (ZIP) [file pone.0325520.s003.zip › S1File Raw data of qRT-PCR and Cell experiments/Statistics of plate cloning experiments.xlsx]

## Sheet: Sheet1
				Plate cloning assay
				G	HGC-27	HGC-27+si-dusp1	Asa	Asa+si-dusp1
				29	579	80	325	93
				69	413	116	263	79
				66	312	176	215	112
				66	376	193	173	68
				31	470	66	141	47
				31	288	103	91	65
				65	265	61	301
				39	271	193	328
				86	314	106	226
				99	210	60	306
				31	272	91	263
				101	280	98	255
