# Supplementary material for: Utilizing Multi-omics analysis to elucidate the role of mitochondrial gene defects in Gastric cancer progression
Source: PLoS One. 2025 Jun 9;20(6):e0325520. doi: 10.1371/journal.pone.0325520 (PMC12148105; doi:10.1371/journal.pone.0325520)
Supplement: S1 File — (ZIP) [file pone.0325520.s003.zip › S1File Raw data of qRT-PCR and Cell experiments/Statistics of transwell.xlsx]

## Sheet: Sheet1
	Number of cells			Asa		Asa+si-DUSP1			HG		HG+si-DUSP1
	G	32		250		115			210		140
		20		224		171			263		130
		25		221		183			245		126
		26		215		153			257		120
		37		230		176			204		139
		23		320		138			246		142
		22		219		154			215		118
		39		240		126			208		126
		26		320		194			310		200
